# Supplementary material for: Dose-escalation by hypofractionated simultaneous integrated boost IMRT in unresectable stage III non-small-cell lung cancer
Source: BMC Cancer. 2022 Jan 22;22:96. doi: 10.1186/s12885-021-09099-3 (PMC8783483; doi:10.1186/s12885-021-09099-3)
Supplement: Supplementary file 1 — Additional file 1. [file 12885_2021_9099_MOESM1_ESM.xlsx]

## Sheet: Sheet1
Eligibility criteria		Excluded criteria
unresectable stage III NSCLC		breastfeeding
histologically or cytologically confirmed NSCLC		pregnant
previously no treated;		history of another malignant tumor within the past 5 years
Eastern Cooperative Oncology Group performance status (PS) 0–1		severe lung and heart diseases
18- 75 years old		not endure concurrent chemotherapy
weight loss <10%
OS of >3 months.
