# Supplementary material for: Dose-escalation by hypofractionated simultaneous integrated boost IMRT in unresectable stage III non-small-cell lung cancer
Source: BMC Cancer. 2022 Jan 22;22:96. doi: 10.1186/s12885-021-09099-3 (PMC8783483; doi:10.1186/s12885-021-09099-3)
Supplement: Supplementary file 2 — Additional file 2. [file 12885_2021_9099_MOESM2_ESM.xlsx]

## Sheet: Sheet1
Patients No.	FVC(L)(Pre/Acti)	FVC1(L)(Pre/Acti)	FEV1%FVC(Pre/Acti)	DLCO(ml/mmHg/min)(Pre/Acti)
LEVEL 1
1	88.1	95.5	104.2	77.1
2	78.8	70.6	85.3	69.9
3	84.2	81.4	94.2	95.1
4	75.4	59.7	76.9	68.8
5	103.4	104.2	98	83.7
LEVEL 2
6	93.2	92.2	98.5	88.1
7	123.8	117.1	100.3	76.9
8	79.3	70.7	85.5	77.7
9	93.4	106.4	106.7	53.7
10	91.3	94	98.7	84.1
LEVEL 3
11	91	97.4	104.8	130.3
12	69.1	66	101.4	68.9
13	78.5	82.4	102.2	98
14	75.1	70.1	89.6	63.5
15	100.6	109.2	103.4	80.5
LEVEL 4
16	99.6	106.4	104.7	102.9
17	87.8	95.3	104.5	99
18	110.7	113.2	98.3	100.8
19	114.1	117.9	99.2	89
20	97.7	109	107.5	108.8
21	92.5	96	100.1	122.1
22	73.8	88.1	124.9	70.6
23	92.1	91.2	96.9	116.7
24	84	86.6	98.6	73.3
25	3.1	101.7	101.3	88.1
